# Supplementary material for: Aromatic oil from lavender as an atopic dermatitis suppressant
Source: PLoS One. 2024 Jan 5;19(1):e0296408. doi: 10.1371/journal.pone.0296408 (PMC10769034; doi:10.1371/journal.pone.0296408)
Supplement: S1 Raw images — The filenames are as follows: a. S1_raw_images_Figure3C.pdf b. 15.JPG c. 21.JPG d. 22.JPG e. 2201241741391.tif f. 2202041813141.tif g. 2202041817223.tif h. 2202041818381.tif i. 2202071847014.tif j. 2202071852122.tif k. 2202071853293.tif l. 2202071859374.tif m. S1_raw_images_FigureS2.pdf n. 7.JPG o. 8.JPG p. 2112201615449.tif q. 2112211700287.tif r. 2201132050057.tif s. Williams_test.txt t. grouped_scatter_plot_Bartlett_ANOVA_en.ipynb. (ZIP) [file pone.0296408.s001.zip › S1_raw_14/Williams_test.txt]

#make sure the "data.csv" file and this R script "Williams_test.txt" file are in the same directory
#make sure the "data.csv" has no unused columns or rows, or any Japanese
#example of data.csv would be 
#"conc,Exp1,Exp2
#0.0001,90,110
#0.001,55,80
#0.01,25,20"
#installation of the following packages may be needed
#install.packages("nparcomp")
#install.packages("reshape2")

# Load required packages
library(nparcomp)

#set working directory...copy current directory using right bottom pane "Copy to folder path" to clipboard, and paste below b/w " "
setwd(" ")
# Read data from CSV file
data <- read.csv("data.csv", header = TRUE)

# Melt the data frame to long format
library(reshape2)
data_long <- melt(data, id.vars = "conc")

# Perform the Williams test
result <- nparcomp(value ~ conc, data = data_long, type = "Williams")
print(summary(result))
