# Supplementary material for: Aromatic oil from lavender as an atopic dermatitis suppressant
Source: PLoS One. 2024 Jan 5;19(1):e0296408. doi: 10.1371/journal.pone.0296408 (PMC10769034; doi:10.1371/journal.pone.0296408)
Supplement: S1 Raw images — The filenames are as follows: a. S1_raw_images_Figure3C.pdf b. 15.JPG c. 21.JPG d. 22.JPG e. 2201241741391.tif f. 2202041813141.tif g. 2202041817223.tif h. 2202041818381.tif i. 2202071847014.tif j. 2202071852122.tif k. 2202071853293.tif l. 2202071859374.tif m. S1_raw_images_FigureS2.pdf n. 7.JPG o. 8.JPG p. 2112201615449.tif q. 2112211700287.tif r. 2201132050057.tif s. Williams_test.txt t. grouped_scatter_plot_Bartlett_ANOVA_en.ipynb. (ZIP) [file pone.0296408.s001.zip › S1_raw_14/grouped_scatter_plot_Bartlett_ANOVA_en.ipynb]

# %% [markdown]
Plot the data of N experiments and analyze the statistics (it does not matter how many experiments there are until the statistics, the plot will be corrupted if there are too many N, and the statistics will not be corrupted if N=2, but note that the test should be done with N=3, and t-test is fine if N=2). and upload it to Google drive in advance.

The data.csv file contains conc, Exp1, Exp2, and Exp3 as headers, with x-axis values such as concentration under conc, and y for each x under Exp1, Exp2, and Exp3. It should be like below. 
Load data from data_path = '...' Check the output display to see if the data has been successfully input.
 conc        Exp1       Exp2       Exp3
      1   2.998014 -13.149733  -0.122618
     10   7.532457  -0.192481   4.500792
    100  10.815009  15.441559  13.700859

# %% [code]
from google.colab import drive
import pandas as pd

# Mount Google Drive
drive.mount('/content/drive')

# Load data from Google Drive Copy and paste the path of the file location between the following ' and '
data_path = '/content/drive/MyDrive/Colab Notebooks/data.csv'
data = pd.read_csv(data_path)

# Print the loaded data
print(data.head())


# %% [markdown]
Obtain average value Obtain and display the average value of y value for each concentration (x value). Confirm that it is correct.

# %% [code]
#import pandas as pd
import numpy as np
import matplotlib.pyplot as plt

# Load data from CSV file into a pandas DataFrame Copy and paste the path of the file location in the following "".
df = pd.read_csv("/content/drive/MyDrive/Colab Notebooks/data.csv")

# Calculate average of y-values at each concentration
avg_y = df.iloc[:, 1:].mean(axis=1)

# Calculate the averages
averages = avg_y.values.tolist()

# Print the averages
print("Averages to confirm your data frame:")
print(averages)

# %% [markdown]
Once we have done this correctly, we can start with the statistics. First, we check if the variance is uniform using the Bartlett test; if P>0.05, it seems reasonable to use the Kruskal-Wallis test instead of one-way ANOVA. (In our experimental data, N is small and there should not be many data, so we usually use this test. ) If not, I think a normal one way ANOVA is appropriate. The output should indicate this and the input data. I also prepared group by columns to avoid imposing data transposition.

# %% [code]
#import pandas as pd
from scipy.stats import bartlett, kruskal, f_oneway

# Read data from CSV file
#df = pd.read_csv('/content/drive/MyDrive/Colab Notebooks/data.csv')

# Group by rows
rows = df.iloc[:, 1:]
rows_bartlett_test = bartlett(*[row for _, row in rows.iterrows()])

if rows_bartlett_test.pvalue < 0.05:
    rows_anova = f_oneway(*[row for _, row in rows.iterrows()])
    print("One-way ANOVA test results - Group by rows:")
    print("F-statistic:", rows_anova.statistic)
    print("p-value:", rows_anova.pvalue)
else:
    rows_kruskal_test = kruskal(*[row for _, row in rows.iterrows()])
    print("Kruskal-Wallis test results - Group by rows:")
    print("H-statistic:", rows_kruskal_test.statistic)
    print("p-value:", rows_kruskal_test.pvalue)

# Group by columns
#cols = df.drop(columns=['conc. [µM]'])
#cols_bartlett_test = bartlett(*[col for _, col in cols.iteritems()])

#if cols_bartlett_test.pvalue < 0.05:
#    cols_anova = f_oneway(*[col for _, col in cols.iteritems()])
#    print("One-way ANOVA test results - Group by columns:")
#    print("F-statistic:", cols_anova.statistic)
#   print("p-value:", cols_anova.pvalue)
#else:
#    cols_kruskal_test = kruskal(*[col for _, col in cols.iteritems()])
#    print("Kruskal-Wallis test results - Group by columns:")
#    print("H-statistic:", cols_kruskal_test.statistic)
#    print("p-value:", cols_kruskal_test.pvalue)


# %% [markdown]
The input is the data.csv that has been used up to this point. If the number of experiments is N, it is necessary to specify only N colors in the colors field. In that case, add the argument of colors = color. Also, change X-label and Y-label according to your purpose. Try x_range/10 or x_range/40 in two places.

# %% [code]
# Set up the plot
fig, ax = plt.subplots(figsize=(8,6))

# Define colors for each group
colors = ['magenta', 'purple', 'pink', 'cyan', 'blue','black', 'orange', 'yellow', 'green', 'red']

# Plot the horizontal lines for average y-values
for i, avg in enumerate(avg_y):
    x_range = max(df.iloc[:,0]) - min(df.iloc[:,0])
    ax.hlines(y=avg, xmin=df.iloc[i,0]-x_range/20, xmax=df.iloc[i,0]+x_range/20, color='black', linestyle='-')

# Plot the scatter points
for i, col in enumerate(df.columns[1:]):
    x = df.iloc[:,0] # Get x values from the first column
    y = df.iloc[:,i+1] # Get y values from the ith column
    ax.scatter(x, y, color=colors[i], label=col)

# Add labels and legend to the plot
ax.set_xlabel('X-label, ex) [xxx] µM')
ax.set_ylabel('Fold change')
ax.legend()

# Show the plot
plt.show()
